# Supplementary material for: Hide-and-Seek in a Highly Human-Dominated Landscape: Insights into Movement Patterns and Selection of Resting Sites of Rehabilitated Wolves (Canis lupus) in Northern Italy
Source: Animals (Basel). 2022 Dec 22;13(1):46. doi: 10.3390/ani13010046 (PMC9817923; doi:10.3390/ani13010046)
Supplement: Supplementary file 1 [file animals-13-00046-s001.zip]

Archive with 1 entries (1 files):
- animals-2050242-supplementary.pdf
